# Supplementary material for: Potential applicability of cytokines as biomarkers of disease activity in rheumatoid arthritis: Enzyme-linked immunosorbent spot assay-based evaluation of TNF-α, IL-1β, IL-10 and IL-17A
Source: PLoS One. 2021 Jan 26;16(1):e0246111. doi: 10.1371/journal.pone.0246111 (PMC7837465; doi:10.1371/journal.pone.0246111)
Supplement: S1 File — (XLSX) [file pone.0246111.s001.xlsx]

## Sheet: Early and Established RA
	Early RA patients
ID									Counted values- mean of 2 technical replicates							calculated calue cells/100000 PBMC
	Age	Gender	Disease Dx- months	Mean CurrenxRx	Global health	TNF alpha	TNF alpha	IL 1 beta	IL 1 beta	IL 10	IL 10	IL 17	IL 17	TNF alpha	TNF alpha	IL 1 beta	IL 1 beta	IL 10	IL 10	IL 17	IL 17	ESR	DAS 28(0)	cDAI(0)	Pain-VAS(0)	Tender Joint count	Swollen Joint count
						Stim.	Non Stim.	Stim.	Non Stim.	Stim.	Non Stim.	Stim.	Non Stim.	Stim.	Non Stim.	Stim.	Non Stim.	Stim.	Non Stim.	Stim.	Non Stim.
1	35	f	6	0	60	265	221	145	121	161	298	436	4	12619	10523	6904	5716	767	1419	208	2	98	5.14	20	6	3	2
2	48	f	8	0	50	384	310	220	145	139	110	329	8	15360	12400	8800	6590	556	440	132	3	75	5.41	17	5	4	4
3	40	f	3	0	50	312	301	200	161	129	131	421	9	15600	15050	10000	8050	645	655	210	4	40	4.74	17	5	5	3
4	34	f	3	0	40	378	341	210	180	151	110	341	3	19894	17947	11052	9473	794	579	179	1	40	5.31	21	4	10	2
5	45	f	6	0	60	342	268	878	688	568	489	145	3	13680	10720	351	275	227	196	58	1	64	6.19	27	7	13	1
6	45	f	4	0	40	278	221	149	110	139	131	289	0	13238	10523	7095	5238	662	624	138	0	31	4.87	17	5	6	2
7	22	f	2	0	40	110	96	39	15	8	2	167	8	3666	3200	1300	500	266	66	321	3	38	6.21	32	5	15	8
8	36	f	6	0	50	298	230	101	90	109	560	23	0	19866	15333	6733	6000	73	373	15	0	43	4.98	17	5	6	1
9	48	m	4	0	60	278	219	715	569	104	142	321	2	18533	14600	47666	37933	693	946	214	1	40	5.4	21	6	8	2
10	64	m	4	0	50	246	214	136	118	154	312	390	2	11714	10190	6476	5619	733	1485	186	1	52	5.94	23	6	10	4
11	48	f	6	0	40	110	96	39	15	8	2	167	8	3666	3200	1300	500	266	66	321	3	36	4.65	16	4	8	0
12	50	f	5	0	40	386	351	201	180	166	102	351	3	20315	18473	10578	9152	863	530	184	1	35	4.42	12	3	4	2
	Established RA Patients
								Counted values- mean of 2 technical replicates						calculated count
			1.63936			TNF alpha	TNF alpha	IL 1 beta	IL 1 beta	IL 10	IL 10	IL 17	IL 17	TNF alpha	TNF alpha	IL 1 beta	IL 1 beta	IL 10	IL 10	IL 17	IL 17
						Stim.	Non Stim.	Stim.	Non Stim.	Stim.	Non Stim.	Stim.	Non Stim.	Stim.	Non Stim.	Stim.	Non Stim.	Stim.	Non Stim.	Stim.	Non Stim.	ESR	DAS 28(0)	cDAI(0)	Pain-VAS(0)	Tender Joint count	Swollen Joint count
1	63	f	48	36	60	208	167	83	62	195	44	6	2	11855	9542	4742	3542	111.4	25.14	312	1.4	48	5.15	18	6	4	3
2	48	f	54	24	60	317	259	327	257	651	578	12	5	9057	7400	93.4	73.4	186	165.14	134	1.4	55	5.36	18	5	6	3
3	33	f	18	9	40	132	108	58	32	684	124	3	0	10560	7200	3866	2133	456	82.66	121	0	52	4.79	14	6	2	2
4	28	f	36	12	50	226	190	148	121	742	223	465	10	10044	8444	6577	5377	329.7	99.1	207	4.4	25	4.85	18	6	7	1
5	54	f	48	24	60	263	221	59	46	783	369	441	7	11688	9822	2622	2044	348	164	196	3.1	28	4.94	16	4	6	2
6	61	f	84	60	70	325	276	289	221	312	281	312	3	21666	18400	19266	14733	2080	1873	208	2	74	6.1	25	7	7	5
7	54	f	26	20	50	235	202	658	583	92	77	3	0	7833	6733	188	166.5	26	22	1	0	18	2.72	1	1	1	0
8	60	f	72	18	20	44	27	24	19	205	332	123	2	1760	1080	960	760	820	1328	49	1	48	4.18	7	3	3	1
9	51	f	12	4	30	45	18	29	24	251	91	206	3	1800	720	1160	960	1004	364	82.4	1	29	3.85	10	3	2	1
10	68	f	24	18	40	93	25	66	41	52	57	26	0	6200	1666	4400	2733	346	380	17	0	21	2.97	5	2	1	0
11	54	m	72	36	40	120	36	86	71	61	52	35	4	8000	2400	5733	4733	406	346	23	2.6	32	4.26	12	4	2	3
12	51	f	36	10	60	358	284	321	312	230	201	431	356	23866	18933	21400	20800	1533	1340	287	237	61	5.52	20	6	4	6
13	40	f	17	6	50	81	23	22	12	50	45	277	9	5400	1533	1466	800	333	300	184	6	78	5.13	14	4	4	2
14	42	f	36	12	80	164	24	23	18	11	14	295	3	10933	1600	1533	1200	73	93	196	2	68	7.19	43	7	26	2
15	42	m	13	9	40	42	24	21	17	200	178	110	2	1680	1000	840	680	800	712	44	1	46	4.17	10	3	2	1
16	62	f	14	4	20	128	108	62	28	682	120	6	0	10520	7200	3880	2120	445	78	4	0	80	4.68	9	3	2	2
17	68	f	20	15	60	32	24	16	10	28	23	12	4	2112	1584	1056	660	184	151.8	8	2	24	2.76	4	1	0	2

## Sheet: Healthy Controls
			Healthy Controls
Patient	Age	Gender	Counted values- mean of 2 technical replicates								calculated count cells/100000 PBMC
			TNF alpha	TNF alpha	IL 1 beta	IL 1 beta	IL 10	IL 10	IL 17	IL 17	TNF alpha	TNF alpha	IL 1 beta	IL 1 beta	IL 10	IL 10	IL 17	IL 17
			Stim.	Non Stim.	Stim.	Non Stim.	Stim.	Non Stim.	Stim.	Non Stim.	Stim.	Non Stim.	Stim.	Non Stim.	Stim.	Non Stim.	Stim.	-
1	55	M	225	154	48	25	24	5	246	5	7500	5133	1600	833	800	166	82	2
2	45	M	148	110	64	41	15	6	381	6	5920	4400	2560	1640	60	24	76	2
3	80	F	131	101	56	38	16	4	302	17	4366	3366	1866	1266	533	133	31	6
4	56	F	398	310	90	56	680	562	407	16	3452	3277	3000	1866	302	259	110	2
5	34	F	288	245	95	81	28	11	239	4	12800	10888	4222	3600	124	49	106	2
6	33	F	137	103	81	39	16	3	10	0	4566	3433	2700	1300	533	100	3	0
7	28	F	226	201	67	49	358	298	68	3	12914	11485	3828	2800	205	170	39	2
8	50	F	307	281	84	61	381	287	454	2	5467	4488	3733	2711	169	128	51	1
9	40	M	371	310	140	111	494	410	472	4	18550	15500	7000	5550	247	205	123	2
10	34	F	158	147	43	26	549	469	556	3	7022	6533	1911	1155	244	208	119	1
11	61	F	155	137	64	47	21	7	329	6	6200	5480	2560	1880	93	28	132	2

## Sheet: Correlation analysis
	All the patients were pooled for the coorelation analysis
Patient number	TNF alpha	IL 1 beta	IL 10	IL 17	ESR	DAS 28(0)	cDAI(0)	Pain VAS(0)	Tender joint count	Swollen joint count							-
1	12619	6904	767	208	98	5.14	20	6	3	2
2	15360	8800	556	132	75	5.41	17	5	4	4
3	15600	10000	645	210	40	4.74	17	5	5	3
4	19894	11052	794	179	40	5.31	21	4	10	2
5	13680	351	227	58	64	6.19	27	7	13	1
6	13238	7095	662	138	31	4.87	17	5	6	2
7	3666	1300	266	321	38	6.21	32	5	15	8
8	19866	6733	73	15	43	4.98	17	5	6	1
9	18533	47666	693	214	40	5.4	21	6	8	2
10	11714	6476	733	186	52	5.94	23	6	10	4
11	3666	1300	266	321	36	4.65	16	4	8	0
12	20315	10578	863	184	35	4.42	12	3	4	2
13	11855	4742	111.4	312	48	5.15	18	6	4	3
14	9057	93.4	186	134	55	5.36	18	5	6	3
15	10560	3866	456	121	52	4.79	14	6	2	2
16	10044	6577	329.7	207	25	4.85	18	6	7	1
17	11688	2622	348	196	28	4.94	16	4	6	2
18	21666	19266	2080	208	74	6.1	25	7	7	5
19	7833	188	26	1	18	2.72	1	1	1	0
20	1760	960	820	49	48	4.18	7	3	3	1
21	1800	1160	1004	82.4	29	3.85	10	3	2	1
22	6200	4400	346	17	21	2.97	5	2	1	0
23	8000	5733	406	23	32	4.26	12	4	2	3
24	23866	21400	1533	287	61	5.52	20	6	4	6
25	5400	1466	333	184	78	5.13	14	4	4	2
26	10933	1533	73	196	68	7.19	43	7	26	2
27	1680	840	800	44	46	4.17	10	3	2	1
28	10520	3880	445	4	80	4.68	9	3	2	2
29	2112	1056	184	8	24	2.76	4	1	0	2

## Sheet: Multiple linear regression
	All the patients were pooled for the multiple linear regression
Patient number	TNF alpha	IL 1 beta	IL 10	IL 17	ESR	DAS 28(0)	cDAI(0)	Pain VAS(0)	Tender joint count	Swollen joint count							-
1	12619	6904	767	208	98	5.14	20	6	3	2
2	15360	8800	556	132	75	5.41	17	5	4	4
3	15600	10000	645	210	40	4.74	17	5	5	3
4	19894	11052	794	179	40	5.31	21	4	10	2
5	13680	351	227	58	64	6.19	27	7	13	1
6	13238	7095	662	138	31	4.87	17	5	6	2
7	3666	1300	266	321	38	6.21	32	5	15	8
8	19866	6733	73	15	43	4.98	17	5	6	1
9	18533	47666	693	214	40	5.4	21	6	8	2
10	11714	6476	733	186	52	5.94	23	6	10	4
11	3666	1300	266	321	36	4.65	16	4	8	0
12	20315	10578	863	184	35	4.42	12	3	4	2
13	11855	4742	111.4	312	48	5.15	18	6	4	3
14	9057	93.4	186	134	55	5.36	18	5	6	3
15	10560	3866	456	121	52	4.79	14	6	2	2
16	10044	6577	329.7	207	25	4.85	18	6	7	1
17	11688	2622	348	196	28	4.94	16	4	6	2
18	21666	19266	2080	208	74	6.1	25	7	7	5
19	7833	188	26	1	18	2.72	1	1	1	0
20	1760	960	820	49	48	4.18	7	3	3	1
21	1800	1160	1004	82.4	29	3.85	10	3	2	1
22	6200	4400	346	17	21	2.97	5	2	1	0
23	8000	5733	406	23	32	4.26	12	4	2	3
24	23866	21400	1533	287	61	5.52	20	6	4	6
25	5400	1466	333	184	78	5.13	14	4	4	2
26	10933	1533	73	196	68	7.19	43	7	26	2
27	1680	840	800	44	46	4.17	10	3	2	1
28	10520	3880	445	4	80	4.68	9	3	2	2
29	2112	1056	184	8	24	2.76	4	1	0	2
